# Supplementary material for: Dynamic Changes in Intestinal Microorganisms and Hematological Indices in Giraffes of Different Ages, and the Effect of Diarrhea on Intestinal Microbiota
Source: Animals (Basel). 2024 Nov 24;14(23):3379. doi: 10.3390/ani14233379 (PMC11640153; doi:10.3390/ani14233379)
Supplement: Supplementary file 1 [file animals-14-03379-s001.zip]

Archive with 1 entries (1 files):
- animals-3277843-supplementary.pdf
